# Supplementary material for: Apelin Effects Migration and Invasion Abilities of Colon Cancer Cells
Source: Cells. 2018 Aug 20;7(8):113. doi: 10.3390/cells7080113 (PMC6115746; doi:10.3390/cells7080113)
Supplement: Supplementary file 1 [file cells-07-00113-s001.zip]

Archive with 6 entries (6 files):
- Supplementary figures/Supplemental Movie 1A.mov
- Supplementary figures/Supplemental Movie 1B.mov
- Supplementary figures/Supplemental Movie 1C.mov
- Supplementary figures/Supplementary Figure 1..tif
- Supplementary figures/Supplementary Figure 2..tif
- Supplementary figures/Supplementary Figure 3..tif
